# Supplementary material for: A New Strategy for Rapid Diagnosis of the Source of Low Back Pain in Patients Scheduled to Undergo Treatment with Cooled Radiofrequency Ablation
Source: Diagnostics (Basel). 2021 Oct 1;11(10):1822. doi: 10.3390/diagnostics11101822 (PMC8534588; doi:10.3390/diagnostics11101822)
Supplement: Supplementary file 1 [file diagnostics-11-01822-s001.zip]

Archive with 1 entries (1 files):
- diagnostics-1334314-supplementary.pdf
